# Supplementary material for: Analysis of Local Recurrence After Robotic-Assisted Total Mesorectal Excision (ALRITE): An International, Multicentre, Retrospective Cohort
Source: Cancers (Basel). 2025 Mar 15;17(6):992. doi: 10.3390/cancers17060992 (PMC11940555; doi:10.3390/cancers17060992)
Supplement: Supplementary file 1 [file cancers-17-00992-s001.zip]

Archive with 1 entries (1 files):
- cancers-3485566-supplementary.pdf
